# Supplementary material for: BRCA1 and NORE1A Form a Her2/Ras Regulated Tumor Suppressor Complex Modulating Senescence
Source: Cancers (Basel). 2023 Aug 16;15(16):4133. doi: 10.3390/cancers15164133 (PMC10452424; doi:10.3390/cancers15164133)
Supplement: Supplementary file 1 [file cancers-15-04133-s001.zip]

Archive with 1 entries (1 files):
- cancers-2523777-supplementary.pdf
